# Supplementary material for: Machine Learning-Based Ear Thermal Imaging for Emotion Sensing
Source: Sensors (Basel). 2026 Feb 14;26(4):1248. doi: 10.3390/s26041248 (PMC12943909; doi:10.3390/s26041248)
Supplement: Supplementary file 1 [file sensors-26-01248-s001.zip]

Archive with 1 entries (1 files):
- sensors-4102296-supplementary.csv
