# Supplementary material for: Machine Learning-Based Ear Thermal Imaging for Emotion Sensing
Source: Sensors (Basel). 2026 Feb 14;26(4):1248. doi: 10.3390/s26041248 (PMC12943909; doi:10.3390/s26041248)
Supplement: Supplementary file 1 [file sensors-26-01248-s001.zip › sensors-4102296-supplementary.csv]

Participant	Correlation coefficient			Mean squared error
	Linear	Random forest	ResNet-50	Linear	Random forest	ResNet-50
1	0.178408815	0.487433381	0.552658241	1.659846437	1.244102393	0.310827392
2	-0.123475853	0.040633981	0.556719075	3.305647383	2.56871164	0.406732954
3	0.278475876	0.454176519	0.940798694	3.093933177	0.802071322	0.550750421
4	0.321156255	0.007097085	0.368760055	3.280946324	2.174593172	1.504836931
5	-0.328006314	0.625817405	0.345001793	4.477688083	0.190655578	1.265923495
6	-0.182338574	0.313187491	0.277308476	3.289942789	1.199394991	1.635040733
7	0.138700099	0.267747753	0.598287037	4.124728355	1.571793242	0.882246056
8	0.039003714	0.100697545	0.713453651	3.003900285	1.888688623	1.276776217
9	0.106228149	0.741689775	0.434418859	3.41007501	1.982233237	1.591334085
10	-0.081507887	0.277962326	0.271385339	4.037411484	2.043686709	0.961655622
11	0.307424356	0.185760964	0.274904426	0.20843286	1.189038051	1.47763736
12	0.284613856	0.211419321	0.606057719	2.293910918	1.1040076	0.724193984
13	0.124823855	0.509254674	0.626860148	2.017613075	2.092050359	0.925483841
14	0.363065023	0.453062983	0.581937831	1.70867361	1.306840952	0.912900166
